# Supplementary material for: Plant tissue type and mineral contents shape endophytic bacterial communities in the Sisrè berry plant [Synsepalum dulcificum (Schumach & Thonn.) Daniell] in Benin
Source: PLoS One. 2025 Jul 7;20(7):e0327715. doi: 10.1371/journal.pone.0327715 (PMC12233289; doi:10.1371/journal.pone.0327715)
Supplement: S2 Table — (XLSX) [file pone.0327715.s002.xlsx]

## Sheet: S2 Table
S2 Table. Chemical characteristics of rhizosphere soils, roots and leaves of the 29 Synsepalum dulcificum’s accessions sampled in Benin.
Accession	Al_Soil	Ca_Soil	Fe_Soil	K_Soil	Mg_Soil	Mn_Soil	P_Soil	S_Soil	As_Soil	Co_Soil	Cr_Soil	Cu_Soil	Ni_Soil	Pb_Soil	Zn_Soil	TOC_Soil	TN_Soil	AP_Soil	CEC_Soil	N_Leaf	C_Leaf	Al_Leaf	Ca_Leaf	Fe_Leaf	K_Leaf	Mg_Leaf	Mn_Leaf	Na_Leaf	P_Leaf	S_Leaf	As_Leaf	B_Leaf	Cd_Leaf	Co_Leaf	Cr_Leaf	Cu_Leaf	Ni_Leaf	Pb_Leaf	Zn_Leaf	N_Root	C_Root	Al_Root	Ca_Root	Fe_Root	K_Root	Mg_Root	Mn_Root	Na_Root	P_Root
1	5446.38	634.803	6958.62	315.976	158.955	217.636	172.746	125.014	0.879602	4.2251	15.7955	4.20754	3.29653	5.93799	29.4833	7.8	0.34	0.035	24	14.8	465.8	240.115	3397.66	226.374	8071.94	1569.61	212.859	3540.63	1039.93	2038.4	0.121961	52.4994	0.136358	0	0.395537	7.48328	2.61589	0.38223	14.7173	8.4	449.5	1813.31	3748.15	648.799	5280.96	2028.39	77.9104	929.661	968.449
2	15898.3	1156.28	18135.1	294.245	255.576	262.545	209.141	79.8809	2.00338	3.403	42.783	8.25138	8.24133	13.8416	53.3867	11.3	1.03	0.021	41	18.6	442.033	160.781	3820.11	180.804	9208.76	1626.98	650.262	481.466	874.416	2413.64	0.178769	48.829	0.108291	0	0.322076	5.25581	0.896166	0.342522	32.3506	7.83333	441.167	5676.99	9752.34	1521.27	16735	3824.41	395.134	166.157	1938.92
3	12406.9	1333.85	10043.9	318.49	560.053	224.717	129.497	89.6307	0.834788	4.60926	35.1045	4.20035	8.01505	10.6546	13.5966	14.6	0.91	0.007	72	14.1667	473.967	128.862	5562.59	149.611	7521.43	2252.86	437.714	278.654	1005.03	1840.69	0.0204742	64.7419	0.0709756	0	0.37378	4.98335	1.45864	0.229401	8.16263	7	441.267	15364.1	14397.9	2487.01	6084.51	4799.81	876.713	488.613	1309.15
4	16782.6	6131.02	16008.4	1685.43	1302.17	682.75	1333.77	273.539	1.83733	5.9274	28.4289	42.3978	9.46298	19.6593	143.336	20	1.61	0.33	81	20.0667	477.633	217.344	2877.75	189.004	16140.7	2115.88	176.622	618.227	1484.13	2375.75	0.0844085	37.1755	0.041445	0	0.15313	5.02012	0.25001	0.384172	16.852	10.3	437.133	6671.14	13834.7	1458.52	25452	7784.39	181.63	2098.49	3034.26
5	8718.18	597.451	11426.2	213.365	256.906	238.74	112.536	53.6278	0.871432	3.80434	26.1164	3.24776	5.34224	7.80747	10.6198	9	0.76	0.009	32	15.3333	485.733	126.855	7101.36	142.834	3235.54	2706.59	597.175	391.45	743.79	1870.29	0.00156228	99.0621	0.0478001	0	0.714291	6.2208	2.79444	0.241984	8.17953	7.73333	455.333	2124.53	6572.01	692.435	4208.3	3265.07	336.51	689.708	779.667
6	19093.8	830.217	20292.5	314.38	361.609	228.407	193.047	117.813	1.15776	4.17783	41.5109	7.05862	9.9806	16.2297	21.5221	13	1.18	0.014	50	19.8667	480.6	271.16	2672.89	212.12	9855.99	1622	792.692	466.531	926.589	2261.14	0.0708806	76.6771	0.042117	0.0865125	0.496539	40.1746	2.45004	0.349635	16.1797	9.06667	444.433	15944.9	11525.4	2301.3	9757.85	4778.85	1811.37	828.463	700.885
7	9599.01	571.084	10406	201.447	207.683	208.277	141.453	76.5973	0.956629	2.24355	23.9495	3.65737	4.44987	8.89965	13.6057	10.9	0.91	0.034	31	18.7333	480.967	194.737	6240.15	175.98	4320.82	2874.21	764.609	435.703	936.507	1963.34	0.0166007	78.5947	0.0839928	0	0.509435	7.75436	2.02293	0.368419	19.4261	8.7	443.333	7640.29	22133.3	1470.39	4861.89	5272.21	1048.84	1285.65	1223.97
8	9584.22	517.804	12060.6	272.983	192.184	305.763	209.258	73.3109	1.03632	5.28858	32.5401	6.20013	5.33148	9.08156	38.1892	9.9	0.89	0.045	24	18.55	473.667	325.844	6079.78	230.629	9488.14	2297.43	2051.36	365.639	938.006	2247.24	0.198865	27.7469	0.0310172	0	0.600372	2.65561	1.12564	0.306037	10.3742	9.46667	446.8	11331.6	8620.22	1873.73	8754.55	4785.19	2031.79	373.312	1387.68
9	11435.9	1318.55	14417.7	504.28	377.631	250.872	354.12	109.686	0.979917	4.75226	29.8753	9.08969	7.12756	10.9167	71.4982	15.8	1.39	0.099	83	17.5333	478.3	343.676	4552.01	268.372	11938.8	2045.46	287.184	522.378	1140.99	2451.45	0.0471427	66.34	0.0643211	0	0.722602	6.6316	1.25594	0.359528	19.5991	8	435.967	8274.54	15210.8	2198.62	9843.22	4891.58	209.54	360.851	2442.74
10	19308.9	3550.48	18415.4	312.126	375.712	317.638	437.489	128.856	2.02338	2.67084	31.7864	11.2598	8.72439	20.0182	115.45	7.9	0.56	0.079	44	21.2	469.567	622.043	2492.93	330.326	13059.2	1158.4	625.907	3182.73	1174.5	2247.86	0.087172	44.7113	0.0365473	0.00336411	0.536032	8.60446	0.946684	0.664388	21.2601	9.1	434.167	9772.74	26371.2	1798.05	8742.3	4601.21	222.597	3697.52	1021.31
11	7612.18	782.596	11928.4	260.777	227.6	392.742	156.474	58.923	1.05169	8.22043	54.3997	5.33275	5.49543	8.57816	11.8041	13.7	1.11	0.025	55	15.4333	475.5	317.741	6730.5	205.362	9635.81	2295.72	593.943	423.606	1963.15	2687.34	0.0425791	56.0258	0.0508085	0	0.547063	6.94277	2.1628	0.339451	12.1258	7.06667	427.867	5803.5	18637.5	1611.47	10625.4	4219.88	363.669	201.636	2617.98
12	6645.79	763.279	7651.95	245.409	169.899	158.698	161.214	47.1561	1.11354	1.58092	17.8493	5.06219	3.47941	15.5376	75.9797	6.2	0.53	0.027	28	14.1667	471.8	281.664	5679.06	189.609	10898.5	2014.56	275.626	1010.73	1780	2868.31	0.0733887	74.7989	0.0584253	0	0.281132	7.05403	2.27508	0.288795	20.5296	7.86667	437.2	9743.87	17530.6	2325.53	12433.5	5591.13	250.928	825.214	3419.27
13	12844.2	634.85	14346.4	458.192	254.912	208.854	308.363	54.6904	2.07706	3.59455	28.7621	7.23978	6.46622	11.3129	110.064	7.1	0.4	0.073	33	18.6333	474.133	491.535	4450.74	309.115	4231.99	1441.44	384.241	8193.91	995.306	2041.85	0.116997	50.566	0.0905794	0.00754008	0.473324	5.77667	1.20327	0.355088	24.4342	7.53333	431.867	7650.99	12322.1	1606.27	4477.33	4863	182.876	7645.72	950.34
14	7973.45	2999.64	9423.97	520.153	427.387	149.895	446.738	88.535	1.31838	2.50904	20.2383	7.51909	4.24787	12.1326	130.649	8.2	0.43	0.13	37	17.7333	477.867	222.515	3150.74	186.174	13208.8	1196.62	282.563	725.222	1393.64	2642.46	0.0374353	42.0122	0.100905	0	0.267913	4.30843	0.486144	0.386535	28.8325	6.86667	427.267	6666.32	10993.8	1265.45	10227.4	3698.57	127.038	2342.58	2071.93
15	11521.1	757.324	13183.1	248.763	281.882	198.933	163.137	105.62	1.89144	1.73641	27.2993	5.16828	5.68623	9.44962	9.78072	12.3	1.09	0.015	30	19	475.233	237.189	4344.6	158.765	8083.85	1943.86	1022.11	266.759	1092	2265.78	0.0699467	69.0001	0.0483088	0.208239	0.47631	8.49446	5.68676	0.336401	14.1368	9.7	437.633	11826.6	10815.2	2117.32	10910.5	4925.49	1864.56	648.711	1044.52
16	10648.3	1026.58	14388.3	285.146	220.007	190.955	210.19	68.5462	1.14302	3.04801	49.1319	6.49624	5.6607	15.1942	56.3349	9.5	0.62	0.04	40	17.0333	479.2	365.497	7650.32	235.94	11919.8	2861.68	101.213	1133.25	1277.3	2422.22	0.0648393	47.0594	0.0231327	0	0.21612	5.4766	0.50959	0.245393	18.3855	8.83333	439.433	10679.7	15185.6	3388.58	7591.21	5216.55	159.24	1903.23	1547.81
17	12483.1	1482.56	15818.5	335.397	345.715	262.9	273.111	88.4218	2.28167	4.6443	32.405	7.91581	6.96663	11.1188	31.5528	19.4	1.65	0.059	88	17.8	465.467	272.134	4724.91	215.677	10891.2	2034.56	57.4656	363.72	1335.3	2192.27	0.195217	47.5701	0.000755024	0	0.291393	5.93806	0.652736	0.28687	15.9119	7.16667	423.1	14393.7	15768.7	2974.12	10469.3	3990.37	131.065	293.487	2414.94
18	9600.16	595.92	12197.9	271.876	167.556	208.581	174.26	102.758	1.21845	3.44204	42.866	4.47131	4.77747	10.7814	42.7374	6.6	0.67	0.007	22	17.7333	468.833	287.827	3401.92	186.312	7079.37	1757.55	799.816	3316.78	993.076	1867.95	0.105896	38.1247	0.0968127	0	0.879705	7.08559	2.98405	0.310109	21.8759	6.86667	439.3	6252.47	6364.07	1187.1	5983.51	3204.63	482.927	4455.62	1288.34
19	14323.9	1935.38	16127.2	392.57	367.435	446.093	526.006	108.071	1.66944	8.531	23.2104	13.889	8.34614	16.3103	169.87	10.4	0.69	0.04	53	20.0667	475.567	432.999	4668.35	239.106	9100.37	1875.54	399.156	529.035	1451.01	3289.02	0.0310093	51.1587	0.0166149	0.112095	0.960985	7.59411	3.23324	0.335252	14.597	7.36667	444	6073.68	19455.2	1294.26	7537.89	4832.68	116.596	1691.74	2477.68
20	10835.4	643.239	13637.9	295.585	233.308	254.194	255.645	77.8528	0.997942	3.72047	63.1611	8.01143	5.9167	11.9989	94.0227	7.3	0.64	0.035	28	18.5667	466.5	421.874	4263.77	220.638	11428.1	2798.47	153.262	805.287	1757.93	2174.13	0.0777764	51.365	0.0590578	0	0.280182	7.50313	0.545435	0.260055	27.5232	8.16667	449.9	15346.2	10949.7	2857.39	6929.72	6541.47	270.473	2578.91	2001.08
21	5547.59	328.259	6675.19	210.998	117.87	212.624	216.792	46.5936	1.25577	2.75536	16.0316	5.39825	2.98145	6.48145	58.5166	6.7	0.6	0.056	15	16.2	465.967	393.57	3643.21	205.055	10275.9	1271.9	1067.73	668.837	930.632	2358.75	0.0681661	45.5246	0.0983347	0.0675148	0.609473	4.75427	1.92825	0.423739	25.9872	8.56667	448.533	9617.71	8930.79	1679.25	12767.7	3750.04	1532.09	1190.7	2841.34
22	6086.95	467.583	6360.45	199.402	169.13	274.579	204.643	57.3896	0.933375	3.22496	27.5817	5.94263	3.64847	8.67957	40.643	8.3	0.69	0.068	23	19.3667	474.367	391.796	3882.9	186.478	9131.78	1909.74	1411.58	1013.83	1007.37	1782.79	0.180774	48.466	0.194081	0	0.448392	7.21272	1.59479	0.436446	24.4402	8.16667	455.2	7856.03	11789.5	1441.23	8485.05	4258.86	545.015	4144.74	1366.2
23	14081.6	3787.35	13622.2	956.634	913.513	427.773	867.149	146.223	1.71173	3.51326	28.4224	21.7185	7.43304	19.7199	194.077	14.8	1.08	0.19	66	22.9	471.533	415.987	2279.98	203.056	12618.4	1767.79	162.247	269.514	2238.14	2513.1	0.144934	43.4706	0.103657	0	0.13702	4.97665	0.417326	0.15039	28.5032	11.1	784.267	14152	16331.3	2748.86	5768.24	9213.38	517.915	3200.8	1844.54
24	14005.3	629.788	15274.2	332.089	254.386	296.66	219.31	73.0997	1.25579	6.35184	64.2856	8.30904	7.22585	13.6525	16.3787	10.2	0.95	0.026	37	20.8	466.433	448.534	2626.78	211.11	16629	2124.47	719.238	439.762	1542.57	2737.7	0.121748	49.5577	0.0299028	0	1.30372	10.1114	8.03314	0.404685	18.4745	6.2	458.033	10812	6741.65	1330.79	10432.9	3187.96	1067.27	286.326	1068.52
25	5536.46	1230.46	8315.8	273.008	229.396	181.032	229.845	101.274	0.006	1.54333	38.5217	4.72001	3.18822	7.00226	30.5303	15.7	1.13	0.027	59	17.6333	477.533	402.815	5896.33	219.403	9755.65	2513.51	141.333	680.834	1054.79	2092.14	0.0904904	93.5896	0.0181815	0	0.340001	4.61508	1.23715	0.314564	12.7179	8.66667	441.467	3614.38	21037.5	991.256	10354.6	4637.08	89.3152	668.054	1808.22
26	6285.41	1051.53	5841.04	405.565	419.443	0.053	346.42	86.556	0.960259	1.51282	7.70957	5.57593	5.19168	9.15267	131.487	6.7	0.58	0.055	37	23.8667	465.1	318.494	3751.34	190.369	10540.5	1704.61	149.828	1145.22	1906.55	2747.91	0.118043	46.6206	0.102234	0	0.126031	5.47117	0.963151	0.235912	39.5431	6.83333	437.967	9395.38	17737.2	2011.46	4088.85	5925.02	186.93	4182	1908.82
27	16565.5	958.698	17392.6	419.853	264.282	224.9	653.379	80.9003	1.78915	6.02293	25.1267	13.9176	8.83962	17.2883	128.426	4.4	0.69	0.17	34	21.5667	468.4	301.387	5303.79	173.854	11629.1	1683.75	1109.16	1270.68	1656.72	3817.01	0.09677	66.7544	0.119886	0.891756	0.580008	6.90587	1.78014	0.373	58.6505	7.26667	438.1	14399	10421	2133.63	3710.49	4142.69	775.878	6519.98	1142.53
28	4591.12	348.504	5928.99	0.07	131.019	223.119	91.5678	42.2894	0.007	2.2772	23.6428	2.27516	2.89652	4.72604	0.06	4	0.38	0.001	13	18.4	465.033	271.621	6587.51	156.011	2861.03	3236.97	1027.14	637.154	1024.12	2475.19	0.00906413	72.8275	0.269408	0	0.796043	10.1219	5.43021	0.414418	18.885	7	446.433	3040.18	10783.9	670.537	2634.75	4152.02	461.955	2226.2	947.564
29	8087.05	982.64	9742.27	294.051	246.86	579.758	231.215	70.5294	1.00812	7.86813	27.4295	7.82528	5.97987	10.401	129.667	11.4	0.71	0.052	43	21.1333	469.067	354.377	2636.13	188.993	11628.6	1950.57	459.702	821.612	1084.98	2133	0.0721215	44.2604	0.0656016	0	0.366613	8.1255	2.17656	0.330019	18.2681	8.06667	445.567	4250.61	13202.1	778.378	6878.77	4615.38	355.002	6978.43	1243.77
TOC: soil total organic carbon, TN: soil total nitrogen, AP: soil assimilable phosphorus, CEC: soil cation exchange capacity, C: total carbon, N: total nitrogen, P: phosphorus, K: potassium, Ca: calcium, Mg: magnesium, S: sulfur, Na: sodium, Al: aluminum, Fe: iron, Mn: manganese, Zn: zinc, As: arsenic, B: boron, Cd: cadmium, Co: cobalt, Cr: chromium, Cu: copper, Ni: nickel, Pb: lead.
[truncated: 10 more columns]
